# Supplementary material for: The Identification of APOBEC3G as a Potential Prognostic Biomarker in Acute Myeloid Leukemia and a Possible Drug Target for Crotonoside
Source: Molecules. 2022 Sep 7;27(18):5804. doi: 10.3390/molecules27185804 (PMC9503540; doi:10.3390/molecules27185804)
Supplement: Supplementary file 1 [file molecules-27-05804-s001.zip]

Archive with 1 entries (1 files):
- molecules-1824534-supplementary.pdf
